# Supplementary material for: Hypoxic Extracellular Matrix Preserves Its Competence after Expansion of Human MSCs under Physiological Hypoxia In Vitro
Source: Biomimetics (Basel). 2023 Oct 7;8(6):476. doi: 10.3390/biomimetics8060476 (PMC10604705; doi:10.3390/biomimetics8060476)
Supplement: Supplementary file 1 [file biomimetics-08-00476-s001.zip]

Archive with 1 entries (1 files):
- biomimetics-2498937-supplementary.pdf
